# Supplementary material for: Contribution of p53-dependent and -independent mechanisms to upregulation of p21 in Fanconi anemia
Source: PLoS Genet. 2024 Nov 7;20(11):e1011474. doi: 10.1371/journal.pgen.1011474 (PMC11575784; doi:10.1371/journal.pgen.1011474)
Supplement: S1 Table — (XLSX) [file pgen.1011474.s007.xlsx]

## Sheet: Figure 1
Fig 1G
HCT116 WT			HCT116 TP53			HeLa
siCtrl	siFANCA		siCtrl	siFANCA		siCtrl	siFANCA
1	3.93		1	1.7		1	3.73
1	2.37		1	3		1	1.82
1	2.48		1	1.47		1	2.56
1	2.55		1	1.47
			1	3.31

## Sheet: Figure 2
	Figure 2B	P21 intensity				gH2AX foci
		siCtrl	siFANCA	MMC		siCtrl	siFANCA	MMC
		9.738	35.606	9.635		13	15	40
		12.865	13.166	16.305		26	7	37
		12.468	150.759	16.342		6	12	56
		12.198	16.083	29.619		40	13	42
		16.983	13.273	22.419		2	6	32
		17.74	18.966	12.831		7	8	43
		21.316	15.644	26.962		7	18	72
		10.233	24.5	13.837		34	14	34
		7.96	17.047	18.167		6	24	40
		7.641	109.153	13.663		32	5	36
		8.833	162.15	18.25		9	3	27
		35.363	69.028	57.188		11	2	9
		9.448	13.301	109.7		30	28	49
		26.36	14.279	17.826		15	42	43
		7.002	72.703	13.442		24	1	42
		35.408	96.049	39.879		22	21	71
		12.738	108.29	19.876		34	23	1
		29.956	47.447	18.664		19	24	1
		24.455	150.327	12.541		15	1	23
		204.171	20.436	11.201		1	8	34
		9.586	27.953	17.142		6	4	38
		12.401	140.473	16.551		5	7	47
		10.356	58.408	32.47		9	4	37
		12.369	84.814	55.96		10	1	57
		74.347	55.711	34.26		10	8	34
		80.321	130.373	25.896		8	1	87
		9.73	20.821	25.83		5	6	65
		10.958	15.161	20.52		15	1	46
		14.29	115.596	74.433		7	9	40
		8.409	32.526	19.929		3	3	47
		9.416	37.894	77.274		12	7	65
		8.244	33.346	15.736		20	3	35
		8.413	200.903	26.583		4	4	34
		7.104	29.731	21.81		12	3	45
		7.409	19.081	20.041		33	2	29
		7.388	27.193	12.57		29	3	2
		7.696	31.274	11.21		35	9	3
		7.899	174.31	17.164		9	4	34
		24.677	14.336	16.584		22	4	38
		82.752	112.845	32.634		27	4	47
		11.268	12.076	56.064		6	4	37
		9.558	36.513	34.34		1	8	55
		11.288	32.392	25.934		25	20	33
		10.184	38.961	25.879		8	1	87
		14.398	11.639	31.097		11	1	65
		11.833	23.147	20.557		2	10	46
		8.305	89.087	74.581		3	17	40
		12.876	82.459	110.133		12	11	63
		11.008	43.199	19.963		14	12	47
		8.303	30.857	77.484		11	5	65
		8.334	11.092	15.765		4	13	73
		7.812	24.462	26.654		29	14	35
		8.423	14.73	21.93		27	12	34
		8.9	13.823	20.153		9	17	45
		8.965	15.686	240.55		35	14	29
		14.059	76.439	31.622		20	8	2
		9.27	12.207	114.078		35	2	3
		7.62	16.899	66.035		2	12	12
		6.613	18.474	186.729		22	11	10
		7.021	90.276	167.826		7	6	48
		7.324	10.691	173.66		33	9	40
		7.307	20.359	48.447		25	2	26
		8.691	130.61	36.55		17	12	42
		19.099	16.654	19.587		11	3	43
		7.408	137.929	20.758		12	15	46
		8.049	31.541	27.12		1	2	49
		11.55	29.454	40.773		8	5	26
		15.451	65.661	105.794		11	16	29
		10.325	36.318	27.719		23	13	52
		9.225	182.457	72.974		3	3	41
		7.738	248.927	57.078		27	5	47
		8.494	23.97	40.237		20	18	9
		16.058	31.444	52.562		25	6	59
		6.888	29.312	99.866		25	16	70
		11.632	19.524	92.361		16	3	54
		12.069	80.133	25.641		31	13	55
		14.711	16.02	59.124		6	2	68
		10.919	41.252	25.335		11	9	40
		11.387	89.571	80.317		2	21	49
		34.373	37.024	19.432		1	2	54
		17.162	15.6	31.804		25	12	11
		18.823	12.2	24.754		24	8	31
		14.469	42.826	59.594		15	12	94
		74.018	26.057	33.602		19	23	44
		11.481	19.725	92.438		15	9	40
		14.771	8.986	27.202		21	20	41
		12.878	75.211	116.32		10	30	53
		25.804	157.489	17.456		26	15	49
		81.987	173.514	41.832		15	7	31
		14.597	116.006	79.598		45	6	44
		10.835	10.992	46.739		17	5	41
		144.954	18.057	34.467		7	6	37
		68.214	199.806	97.188		29	27	40
		10.596	193.253	49.778		37	5	52
		10.392	139.537	37.259		5	5	55
		7.857	57.938	58.968		9	3	36
		10.295	36.6742	20.489		28	17	59
		28.076	13.561	37.483		16	4	33
		24.364	155.282	22.953		12	12	58
		11.701	16.5655	60.3065		15	3	54
		8.465	13.6712	25.8417		31	15	71
		6.639	19.535	81.9233		7	2	56
		19.554	16.1133	19.8206		3	5	47
		6.469	25.235	32.4401		33	16	51
		20.176	17.5584	25.2491		22	13	54
		65.33	112.428	60.7859		20	3	68
		9.864	167.014	34.274		7	5	40
		10.419	71.0988	94.2868		19	18	49
		9.047	13.7	27.746		7	6	54
		14.173	14.7074	118.646		8	16	11
		9.93276	74.8841	17.8051		9	3	31
		13.1223	98.9305	42.6686		3	13	94
		12.7174	111.539	81.19		23	2	44
		12.442	48.8704	47.6738		5	9	40
		17.3227	154.837	35.1563		25	21	41
		18.0948	21.0491	99.1318		25	2	53
		21.7423	28.7916	50.7736		16	12	49
		10.4377	144.687	38.0042		31	8	31
		8.1192	60.1602	60.1474		6	12	44
		7.79382	87.3584	20.8988		11	23	41
		9.00966	57.3823	38.2327		2	9	37
		36.0703	134.284	12.9172		1	20	40
		9.63696	21.4456	11.537		25	30	52
		26.8872	15.6158	17.6563		24	15	55
		7.14204	119.064	17.0475		15	7	36
		36.1162	33.5018	33.4441		19	6	59
		12.9928	11.7554	57.6388		15	5	33
		30.5551	23.3785	35.2878		21	6	58
		24.9441	89.9779	26.6729		10	27	54
		208.254	83.2836	26.6049		26	5	71
		9.77772	43.631	21.1356		15	5	56
		12.649	31.1656	76.666		45	3	47
		10.5631	11.2029	20.5269		17	17	51
		12.6164	24.7066	79.5922		7	4	54
		75.8339	14.8773	16.2081		29	20	36
		81.9274	13.9612	27.3805		37	30	59
		9.9246	15.8429	22.4643		5	15	33
		11.1772	77.2034	20.6422		9	7	58
		14.5758	12.3291	16.305		28	6	54
		9.94032	17.068	16.342		16	7	71
		11.7395	18.6587	29.619		12	6	56
		10.5914	91.1788	22.419		17	5	47
		14.9739	10.7979	12.831		7	6	55
		12.3063	20.5626	26.962		29	27	33
		8.6372	131.916	13.837		37	5	87
		13.391	16.8205	18.167		5	5	65
		11.4483	139.308	13.663		9	3	46
		8.63512	31.8564	18.25		28	17	40
		8.66736	29.7485	57.188		16	4	63
		8.12448	66.3176	109.7		12	20	47
		8.75992	36.6812	17.826		7	15	65
		9.256	184.282	13.442		29	2	73
		9.3236	251.416	39.879		37	5	35
		14.6214	24.2097	19.876		23	16	56
		9.6408	31.7584	18.664		28	13	47
		7.9248				16

## Sheet: Figure 3
Fig 3A					Fig 3B					Fig 3E
HeLa					HeLa					HeLa
siCtrl	siFANCA	siFANCA siMITF			siCtrl	siFANCA	siFANCA siMITF			untreated	HU	MMC
1	2.7	0.34			1	3.73	0.4			1	1.08	1.15
1	2.6	0.43			1	1.82	0.57			1	1.17	1.19
1	2.4	0.45			1	2.56	0.74			1	1.31	1.32

## Sheet: Figure 4
Fig 4D					Fig 4F	experiment 1			experiment 2			experiment 3		Figure 4G	HCT116 WT							HCT116 TP53
siCtrl	siFANCA	siNPM1 siFANCA			siCtrl	siFANCA		siCtrl	siFANCA		siCtrl	siFANCA			UNT	ACTD	only p21	only NPM1	siLacZ	siFANCA		UNT	ACTD	only p21	only NPM1	siLacZ	siFANCA
1	5	8			688	1972		612	1056		780	1216			12	8	0	0	2	10		0	0	0	0	6	2
1	2.8	5.4			644	1424		1388	1096		764	1352			7	5	0	1	1	16		0	0	0	0	5	0
1	3.73	3.7			1088	1552		1328	780		1116	932			2	10	0	2	0	11		0	6	0	0	20	3
					1088	1284		1044	1024		776	1168			9	18	0	1	16	14		0	0	0	1	1	1
					1184	1196		912	1048		716	1328			1	5	1	0	0	9		0	0	0	0	2	0
					1432	1584		764	1040		924	1288			2	14	1	0	6	22		0	0	0	0	0	2
					1432	960		684	1304		696	1720			4	14	0	1	7	6		0	2	0	0	8	0
					1196	1684		660	680		944	1376			3	49	0	1	5	11		0	0	1	0	0	0
					1692	1264		768	644		888	1196			7	34	0	3	0	11		0	0	1	0	1	0
					1384	1196		620	888		796	1320			4	11	0	1	2	9		0	0	0	0	1	1
					1340	1016		664	1028		1140	1828			8	18	0	0	1	23		0	1	0	2	0	0
					1880	828		548	976		1404	900			5	5	0	1	5	5		0	0	0	0	0	0
					600	924		736	1468		1396	1032			2	21	0	0	2	20		3	0	0	0	16	0
					1260	980		748	716		988	1416			5	3	0	15	5	16		2	0	1	0	0	0
					1176	1060		692	1680		912	1516			7	34	0	0	2	6		0	0	0	1	0	0
					972	1004		1044	1864		836	1860			0	23	0	0	7	20		0	0	0	0	12	1
					780	1012		1292	1540		800	1372			8	21	0	2	8	23		0	0	0	3	0	1
					1012	1044		948	1040		1232	1588			2	3	0	1	0	23		0	0	0	1	7	0
					1376	984		996	744		1328	1768			4	28	0	0	1	22		0	0	0	2	4	0
					464	1064		1004	644		444	2356			3	3	0	1	1	15		0	0	0	1	5	0
					760	1264		892	912		540	1520			1	12	0	0	4	5		7	0	0	8	0	0
					632	1636		892	1204		776	1592			4	15	0	7	3	11		0	0	3	0	0	1
					744	1676		576	1180		980	1204			2	33	0	0	0	29		0	0	0	1	0	0
					756	1132		1280	952		1068	1464			0	20	0	2	6	11		0	0	0	0	0	0
					896	996		804	1092		1080	1936			1	21	0	0	7	21		0	0	0	1	0	0
					800	1100		536	1020		740	1824			5	2	0	2	0	24		0	0	0	0	0	0
					824	1624		612	1388		640	1284			7	1	0	7	0	10		0	0	0	0	0	1
					832	868		772	1424		540	1196			8	5	0	2	2	2		1	0	0	0	0	0
					1080	904		1108	1288		832	1584			3	8	0	3	0	11		0	0	0	0	0	4
					1048	852		980	568		780	1720			7	6	0	1	6	4		0	0	0	0	0	1
					784	1448		1008	556		1012	1376			8	17	0	5	1	19		0	0	0	0	0	0
					740	1400		992	664		1376	1196			6	2	0	1	1	2		0	0	0	0	0	1
					1124	1372		752	632		912	744			8	5	0	0	5	3		0	0	0	0	0	1
					936	1864		772	912		836	644			11	6	0	2	1	15		0	0	0	0	0	0
					852	1500		1324	1852		576	1412			18	7	0	0	0	0		0	0	0	0	0	1
					740	1044		1004	1452		580	1448			3	28	0	0	0	8		0	0	0	0	0	0
					708	784		876	1772		804	1400			16	34	0	1	5	11		0	0	0	1	0	0
					800	608		964	1956		776	1372			9	33	0	0	1	0		0	0	0	0	0	1
					876	700		828	2104		972	1215			5	5	0	0	3	29		0	0	0	1	0	0
					532	1136		612	1864		780	1245			13	35	0	0	0	36		0	0	0	0	0	0
															9	38	0	0	12	26		0	2	0	0	0	0
															4	31	3	2	0	39		0	0	0	0	0	0
															5	31	0	6	0	14		0	0	0	0	6	0
															3	25	1	1	0	7		0	0	0	0	0	0
															11	28	0	7	0	18		0	0	0	0	0	0
															12	29	0	5	6	29		0	1	0	0	0	0
															1	29	0	1	0	33		0	11	0	0	0	0
															1	4	1	3	6	0		0	0	0	1	0	1
															1	45	0	1	15	33		1	0	0	0	0	0
															14	10	1	1	4	20		0	0	0	0	0	0
															10	25	0	0	0	21		0	34	0	0	0	0
															17	16	1	1	0	7		0	0	0	0	0	0
															7	12	0	1	1	35		0	0	0	0	0	0
															3	12	0	0	0	2		0	0	0	0	0	1
															15	9	0	2	2	14		0	0	0	0	0	0
															13	13	0	3	0	47		0	0	0	3	0	34
															7	16	0	2	0	34		0	0	0	3	1	0
															4	14	1	0	5	32		0	1	0	0	0	0
															21	13	0	0	1	68		0	1	0	0	0	0
															11	20	1	0	1	48		0	1	1	0	0	34
															0	14	0	1	3	6		0	0	0	0	0	0
															8	28	0	0	0	0		0	0	0	0	0	27
															0	16	2	0	0	2		0	0	0	0	0	0
															12	21	0	0	1	5		0	0	0	0	0	0
															8	20	1	0	0	3		0	0	0	0	2	23
															16	15	2	2	0	35		0	0	0	0	0	0
															11	34	1	3	0	4		0	0	0	0	1	0
															9	6	0	1	0	7		0	0	0	0	0	0
															12	13	1	0	1	7		2	0	0	0	0	0
															24	15	1	0	0	3		0	5	0	0	0	0
															8	36	2	0	0	30		0	1	0	0	0	0
															3	24	0	0	3	6		0	1	0	0	0	0
															13	20	0	1	0	5		0	0	0	0	0	0
															11	11	1	2	0	2		0	0	0	1	0	0
															0	11	0	2	0	3		0	0	0	0	0	16
															4	19	0	0	0	2		0	1	0	0	0	18
															13	10	0	0	19	35		0	0	0	0	0	1
															5	15	0	0	0	1		0	0	0	0	0	21
															4	20	0	0	7	4		0	0	0	0	0	13
															7	35	1	1	8	2		0	0	0	0	0	15
															9	8	0	0	1	7		0	0	0	0	0	0
															8	9	0	1	28	4		0	1	0	0	0	0
															7	18	0	1	0	4		0	0	0	0	0	0
															6	14	0	0	1	2		0	7	0	0	3	46
															9	35	0	1	3	3		0	1	0	0	0	13
															4	8	1	0	4	5		0	3	0	0	0	19
															4	15	0	2	2	2		0	0	0	0	0	0
															7	66	1	0	3	11		0	7	0	0	0	0
															9	48	0	0	1	12		0	0	0	0	1	6
															8	33	0	0	1	5		0	0	0	0	0	0
															10	55	0	0	3	2		1	0	0	0	0	11
															2	48	0	0	5	6		0	0	0	0	0	8
															7	44	0	0	4	3		0	0	0	0	0	1
															5	41	0	0	6	7		0	19	0	0	0	5
															4	31	0	0	9	12		0	14	0	0	0	41
															2	8	0	0	3	11		0	23	0	0	0	27
															6	23	0	0	10	2		0	21	0	0	0	0
															0	31	1	1	3	5		0	0	0	0	0	0
															2	0	0	0	0	2		0	0	1	0	0	0
															4	17	0	0	6	2		0	0	0	0	0	0
															13	43	1	0	4	5		0	1	0	0	0	0
															6	31	0	0	0	2		0	1	0	0	0	0
															4	31	0	1	2	9		0	0	0	0	0	0
															4	41	0	0	4	10		0	0	0	0		0
															1	31	0	0	1	3		0	0	0	0
															7	30	0	0	0	3		0	0	0	0
															4	36	1	1	0	39		0	0	0	0
															2	43	0	0	0	1		0	1	0	0
															8	28	0	0	0	10		0	0	0	0
															1	37	0	0	5	4		0	0	0	0
															2	36	2	0	1	2		0	0	0	0
															3	14	0	0	12	5		0	5	0	1
															2	25	0	0	0	20		0		0	0
															14	39	2	0	0	17		0		0	0
															11	25	0	0	0	25		0		0	0
															3	27	0	1	4	20		0		0	0
															5	32	0	1	1	1		0		0	0
															5	7	0	1	20	8		0		0	1
															3	16	0	3	14	3		0		0	0
															9	17	0	0	11	3		0		0	0
															9	17	0	4	15	1		0		0	0
															4	22	0	3	23	0		0		0	0
															5	29	0	0	0	3		0		0	0
															7	28	0	3	24	8		0		4	0
															11	40	0	0	14	1		0		3	0
															3	37	0	1	1	2		0		1	0
															9	32	0	0	1	2		0		6	1
															6	25	1	1	19	7		0		0	1
															5	19	1	4	3	5		0		7	1
															7	27	0	3	9	11		0		0	0
															7	9	0	6	0	6		0		0	1
															7	32	0	2	5	12		0		0	0
															7	0	0	2	13	5		0		0	0
															8	22	0	1	20	9		0		0	0
															5	10	1	1	4	6		0		0	0
															3	25	0	2	8	2		0		0	0
															16	33	0	2	2	18		1		0	0
															8	30	0	3	0	16		0		0	1
															18	20	0	6	20	4		0		0	0
															9	17	1	7	1	3		0		0	0
															6	29	0	0	4	2		0		0	0
															14	2	0	2	0	6		0		0	0
															13	5	0	0	7	11		0		0	0
															6	13	0	1	4	3		0		0	0
															4	30	0	0	0	1		2		0	0
															8	3	0	1	7	16		0		0	0
															6	3	0	0	5	0		0		0	0
															6	1	1	1	0	22		0		0	1
															8	18	0	0	2	22		0		0	1
															15	19	0	1	5	4		0		0	0
															6	10	0	2	3	14		0		0	0
															4	10	1	1	2	8		0		0	0
															9	14	0	1	2	24		0		0	0
															2	5	0	1	22	9		0		0	0
															9	33	0	1	1	20		0		0	0
															9	8	0	2	5	4		0		0	0
															6	7	1	1	8	34		0		0	0
															9	26	0	0	15	36		0		0	0
															6	18	0	0	8	32		0		0	0
															12	9	1	0	2	51		0		0	0
															12	7	0	1	2	49		0		0	0
															1	22	0	0	4	30		0		0	0
															2	10	0	0	3	31		0		0	0
															7	29	0	0	8	35		0		0	2
															12	6	0	0	3	36		0		0	0
															2	23	0	0	10	25		0		0	1
															13	11	0	0	25	4		0		0	0
															5	11	0	0	8	19		0		0	0
															2	34	0	0	20	10		0		0	0
															4	11	0	0	2	20		1		0	0
															3	22	0	0	9	17		0		0	0
															7	38	1	0	9	48		0		0	1
															5	11	0	0	40	27		0		0	0
															7	20	0	2	5	12		0		0	0
															4	4	0	0	0	31		0		0	1
															6	10	0	0	2	57		0		0	0
															6	25	0	0	1	23		0		0	0
															5	15	1	0	6	15		0		0	0
															7	34	0	1	4	21		0		0	0
															11	1	0	0	2	22		0		0	0
															4	15	0	0	4	27		0		0	2
															4	26	0	0	28	29		0		0	0
															4	24	0	0	2	38		0		0	0
															7	34	0	0	8	43		0		0	5
															8	17	0	0	1	9		0		0	0
															9	23	0	0	3	43		0		0	0
															7	28	0	0	4	32		0		0	0
															13	29	0	0	1	11		0		0	0
															10	19	1	0	2	9		0		0
															7	12	1	0	3	1		0		0
															8	0	0	0	1	13		0		0
															14	7	0	0	3	19		0		0
															9	20	0	0	4	12		0		0
															10	11	0	0	0	13		0		1
															19	6	1	0	0	14		0		0
															2	4	0	0	0	0		0		0
															11	3	0	0	0	6		0		0
															16	21	0	0	0	10		0		0
															11	3	0	0	2	7		0		0
															5	4	0	0	0	12		0		0
															8	32	0	0	0	9		0		0
															1	26	0	0	3	19		0
															3	6	0	0	0	1		0
															6	49	0	0	0	41		0
															4	1	0	0	1	26		1
															4	4	0	0	0	23		0
															2	5	0	0	0	10		0
															7	21	0	0	1	9		3
															3	3	1	0	0	37		0
															9	21	2	0	0	22		2
															4	2	0	0	0	2		0
															6	4	0	0	0	23		0
															2	29	0	0	0	9		0
															5	10	0	0	0	4		1
															3	27	0	0	0	17		0
															2	10	0	0	1	24		1
															0	22	1	0	0	12		0
															9	3	0	0	0	4		0
															5	33	0	0	0	29		0
															4	33	2	0		15		1
															2	12	0	0		66		0
															5	40	1	0		21
															3	29	0	0		21
															4	3	1	1		15
															4	26	0	0		11
															5	36	1	0		17
															4	32	0	0		8
															4	38	0	1		14
															19	8	0	0		0
															4	26	0	0		53
															4	6	1	0		45
															2	27	0	1		20
															8	8	1	1		28
															8	6	2	1		26
															12	10	0	0		41
															7	11	0	0		47
															4	10	0	0		48
															6	11	0	0		28
															6	19	0	0		30
															5	18	0	2
															4	5	1	0
															20	26	1	0
															10	12	0	0
															9	33	0	0
															6	49	0	0
															5	13	0	0
															2	8	0
															6	12	3
															10	31	0
															8	32	2
															10	22	0
															5	11	0
															3	23	1
															6	39	2
															1	32	0
															9	20	1
															0	29	0
															3	29	0
															3	24	1
															4	33	0
															2	24	11
															2	26	2
															9	6	1
															0	34	1
															1	13	0
															4	6	2
															2	29	1
															1	14	0
															0		0
															8		0
															4		0
															4		0
															0		0
															3		0
															12		10
															3		1
															3		1
															8		10
															4		1
															6		0
															3		0
															2		0
															2		1
															4		0
															14		5
															8		2
															15		1
															8		1
															6		2
															5		16
															8		2
															8		6
															2		5
															5		0
															11		1
															21		6
															11		0
															13		4
															14		6
															11		12

## Sheet: Figure 5
																	HeLa Kyoto					HeLa					HeLa siCtrl			HeLa siFA			HeLa siFA siP21			HeLa Kyoto WT			FAKO CL17			FAKO CL17 + siRNA NPM1
Fig 5A										Fig 5C	HSC93	HSC72	HSC72 corr	HSC536	HSC536 corr		siCtrl	siFANCA	FAKO CL17 siCTRL	FAKO CL17 siNPM1		siCtrl	siFA			Figure 5D	IdU	CLDU		IdU	CLDU		IdU	CLDU		IdU	CLDU		IdU	CLDU		IdU	CLDU
											1.1016	1.47	1.11	1	1.04		1.56	0.817917	0.52	0.4		0.6	0.82				1.15917	0.9425		1.0725	0.3575		0.899167	0.855833		1.71167	1.40833		0.5525	0.4875		0.39	0.400833
											1.4416	1.06	1.5	0.9	1.62		1.28	0.465833	1.05	0.41		0.48	0.72				0.931667	0.931667		0.899167	0.725833		1.17	0.693333		1.41917	1.14833		1.14833	0.953333		0.411667	0.400833
HCT116 WT			HCT116 TP53			HeLa					1.088	1.36	1.01	1.48	1.68		0.48	0.492917	0.62	0.36		0.75	0.68				1.08333	0.855833		0.725833	0.606667		1.37583	1.08333		0.4875	0.465833		0.769167	0.465833		0.4225	0.303333
siCtrl	siFANCA		siCtrl	siFANCA		siCtrl	siFANCA				1.5844	0.92	1.5	1.32	2.01		0.41	1.17	0.57	0.46		0.64	1.05				0.78	0.6825		1.37583	0.693333		0.671667	1.44083		0.26	0.5525		0.541667	0.606667		0.52	0.400833
1	0.563753		1	0.524134		1	0.684473				1.445	1.19	0.8	1.46	0.89		1.05	0.362917	0.32	0.48		1.02	0.98				0.693333	0.65		1.105	0.769167		0.845	0.834167		1.1375	0.964167		0.3575	0.281667		0.498333	0.465833
1	0.517919		1	0.808027		1	0.858881				1.0302	0.76	1.35	1.56	1.3		0.71	0.498333	0.51	0.41		0.76	1				1.35417	0.866667		0.346667	0.346667		1.18083	1.48417		0.715	0.704167		0.509167	0.509167		0.433333	0.39
1	0.529019		1	0.752193		1	0.799691				1.1798	1.09	0.88	1.12	1.56		0.56	0.557917	0.66	0.73		0.93	1.4				0.845	0.78		0.866667	0.628333		0.866667	1.15917		0.52	0.606667		0.628333	0.693333		0.65	0.801667
											0.8058	1.05	1.21	1.3	1.33		0.47	0.379167	0.66	0.23		0.66	0.49				0.801667	0.931667		0.563333	0.368333		1.17	1.50583		0.4225	0.509167		0.8125	0.498333		0.238333	0.2275
											0.9248	1.03	1.39	1.53	1.29		0.6	0.330417	0.45	0.68		0.95	1.19				0.920833	0.953333		0.920833	0.920833		1.365	1.83083		0.65	0.5525		0.606667	0.2925		0.671667	0.6825
											0.833	0.9	1.06	1.31	1.9		0.63	0.362917	0.38	0.72		0.6	0.77				0.541667	0.476667		0.606667	0.433333		1.1375	1.5275		0.6175	0.65		0.563333	0.195		0.704167	0.736667
											1.2444	1.33	1.02	1.31	1.29		0.76	0.964167	0.63	0.84		0.64	0.41				1.08333	0.801667		0.704167	0.476667		1.3325	1.32167		0.693333	0.823333		0.78	0.4875		0.769167	0.91
											1.1084	1.02	0.68	1.59	1.6		0.41	0.574167	0.3	0.89		0.7	1.01				0.335833	0.530833		0.639167	0.693333		1.05083	1.5925		0.411667	0.411667		0.270833	0.325		1.0725	0.704167
											1.3464	1.33	0.94	1.18	1.19		0.33	1.04	0.57	0.88		0.47	1.26				1.24583	0.996667		0.444167	0.5525		1.18083	1.27833		0.303333	0.346667		0.5525	0.585		0.964167	0.801667
											0.9826	1.67	1.19	0.96	1.26		0.38	0.725833	0.71	0.51		1	0.75				0.899167	1.105		0.790833	0.465833		0.790833	0.91		0.335833	0.433333		0.769167	0.65		0.660833	0.368333
											1.1662	1.23	0.94	1.47	1.19		0.56	0.509167	0.6	0.35		0.53	0.81				1.25667	0.964167		1.0725	0.888333		1.31083	0.671667		0.498333	0.628333		0.704167	0.498333		0.368333	0.325
											1.2274	0.92	1.57	1.83	1.18		0.72	0.34125	0.7	0.73		0.6	1.25				0.5525	0.671667		1.79833	1.09417		0.335833	0.78		0.693333	0.7475		0.8125	0.585		0.725833	0.736667
											1.1186	1.15	1.26	1.01	1.3		0.3	0.232917	0.69	0.56		0.82	0.69				0.433333	0.411667		1.56	1.35417		0.465833	0.671667		0.303333	0.303333		0.725833	0.660833		0.5525	0.574167
											1.2988	0.83	1.39	1.37	1.47		0.41	0.314167	0.69	0.43		0.72	0.89				0.574167	0.639167		0.281667	0.498333		0.639167	0.715		0.4225	0.39		0.736667	0.639167		0.476667	0.39
											1.2954	1.04	1.1	1.52	1.23		0.74	0.725833	0.89	0.79		0.72	0.82				0.65	0.4875		0.433333	0.4875		0.693333	0.736667		0.769167	0.704167		1.1375	0.65		0.78	0.801667
											1.1628	1.53	1.29	1.39	1.39		0.79	0.585	0.42	0.88		0.9	0.46				1.06167	0.855833		0.346667	0.639167		1.25667	1.5925		0.823333	0.7475		0.433333	0.400833		0.931667	0.834167
											0.9758	1.75	1.07	1.27	1.25		0.86	0.352083	0.74	0.79		0.51	0.73				0.888333	0.693333		0.899167	0.498333		0.823333	0.823333		0.920833	0.790833		0.7475	0.736667		0.758333	0.823333
											1.4314	1.32	1.25	1.4	1.73		0.89	0.53625	0.66	0.62		1.03	0.28				1.12667	0.953333		0.151667	0.335833		1.235	1.08333		0.931667	0.845		0.660833	0.660833		0.574167	0.671667
											0.8534	1.6	1.09	1.36	0.85		0.97	0.78	0.75	0.53		1	0.82				0.39	0.444167		0.238333	0.314167		0.5525	0.530833		1.18083	0.758333		0.834167	0.660833		0.52	0.530833
											0.7582	1.77	1.08	1.55	1.83		0.64	0.785417	0.42	0.66		0.6	1				0.660833	0.563333		0.444167	0.444167		0.195	0.379167		0.530833	0.758333		0.379167	0.455		0.78	0.530833
											1.0166	1.13	1.18	1.26	1.6		0.56	0.189583	1.04	0.6		1.14	0.87				0.6825	0.790833		0.639167	0.509167		0.2275	0.498333		0.585	0.541667		1.61417	0.465833		0.530833	0.671667
											1.4926	0.95	1.64	1.14	1.18		1.07	0.157083	0.58	0.52		1.09	0.9				0.65	0.606667		0.444167	0.411667		0.65	0.8125		1.0725	1.06167		0.671667	0.4875		0.39	0.65
											1.0506	0.96	1.47	2.18	1.31		1.53	0.525417	0.44	0.72		1.22	0.7				0.606667	0.476667		0.931667	0.866667		1.495	1.19167		1.7225	1.34333		0.444167	0.444167		0.693333	0.7475
											1.3736	1.65	1.59	1.18	1.57		0.72	1.1375	1.18	0.64		0.81	0.5				0.801667	0.498333		0.595833	0.639167		1.05083	0.91		0.758333	0.6825		1.3975	0.953333		0.574167	0.715
											1.3532	1.19	1.16	1.78	0.93		1.07	0.920833	0.72	0.43		0.97	0.89				0.855833	0.671667		0.8775	1.06167		1.08333	0.758333		1.05083	1.09417		1.01833	0.411667		0.444167	0.4225
											1.0132	1.3	1.26	1.33	1.2		0.53	0.34125	0.43	0.6		0.9	0.61				0.899167	0.866667		1.19167	0.758333		1.17	1.11583		0.563333	0.498333		0.465833	0.39		0.628333	0.563333
											1.4586	1.31	1.02	1.6	0.69		0.57	0.482083	0.63	0.59		0.83	0.82				1.04	0.91		0.671667	0.585		0.400833	0.693333		0.65	0.498333		0.8125	0.444167		0.65	0.52
											1.5232	1.14	1.47	1.57	1.12		0.59	0.3575	0.3	0.55		0.95	0.89				1.31083	1.27833		1.14833	1.02917		0.6175	0.5525		0.606667	0.563333		0.249167	0.346667		0.704167	0.39
											1.547	0.89	0.9	1.37	1.4		0.87	0.937083	0.67	0.6		0.96	0.49				1.41917	0.91		0.325	0.3575		1.1375	1.05083		0.855833	0.888333		0.595833	0.736667		0.606667	0.595833
											1.0846	1.2	1.55	1.49	1.47		0.8	0.50375	0.66	0.24		0.51	0.64				1.15917	0.834167		0.985833	0.931667		1.05083	1.02917		0.8775	0.715		0.758333	0.563333		0.281667	0.205833
											1.343	1.17	0.82	1.13	1.14		1.14	0.622917	0.8	0.31		0.67	0.92				0.574167	0.693333		0.444167	0.4875		1.1375	1.2025		1.05083	1.235		0.790833	0.8125		0.400833	0.216667
											1.3192	1.74	1.47	1.46	1.22		1.57	0.411667	0.39	0.47		0.44	0.85				0.693333	0.8775		0.563333	0.6825		0.693333	0.52		1.24583	1.885		0.39	0.39		0.530833	0.411667
											0.8636	1.03	0.94	1.35	1.3		1.06	0.541667	0.67	0.93		0.88	0.52				1.2025	1.11583		0.325	0.52		0.498333	0.595833		1.06167	1.05083		0.715	0.628333		0.769167	1.09417
											0.85	1.63	1.55	1.47	1.36		0.57	0.7475	0.8	0.53		0.68	0.67				1.19167	0.6825		0.91	0.758333		0.801667	0.574167		0.465833	0.6825		0.7475	0.845		0.509167	0.5525
											0.918	1.11	1.09	1.13	0.87		0.61	0.79625	0.78	0.59		1.11	0.79				1.24583	1.05083		0.790833	0.715		1.41917	1.34333		0.715	0.509167		0.953333	0.606667		0.65	0.530833
											1.003	1.48	0.91	1.79	1.28		0.87	0.43875	0.7	0.76		1.22	0.7				0.855833	0.899167		1.44083	1.3975		0.888333	0.888333		0.845	0.888333		0.91	0.4875		0.7475	0.78
											1.3158	1.29	1.22	0.94	1.16		1.51	0.379167	0.36	0.38		0.95	0.48				0.931667	1.02917		0.52	0.249167		1.06167	1.04		1.74417	1.27833		0.325	0.400833		0.39	0.379167
											1.4654	1.27	1.15	1.31	1.08		1.36	0.433333	0.76	0.54		0.76	0.49				0.964167	0.693333		0.509167	0.498333		0.704167	0.975		1.66833	1.05083		1.09417	0.433333		0.5525	0.530833
											0.8908	1.05	1.11	1.29	1.44		0.66	0.790833	0.81	0.72		0.94	0.85				0.639167	0.715		0.975	0.8125		0.899167	1.09417		0.693333	0.628333		0.91	0.715		0.52	0.920833
											1.1152	1.42	0.83	1.42	1.1		0.73	0.95875	0.35	0.9		0.33	0.86				0.834167	0.379167		1.44083	1.14833		1.14833	0.931667		0.801667	0.660833		0.281667	0.411667		0.845	0.964167
											1.2682	1.04	0.74	1.65	1.04		0.76	0.677083	0.36	0.42		0.31	1.24				0.346667	0.4225		0.6175	0.628333		0.65	0.996667		0.758333	0.769167		0.400833	0.325		0.400833	0.433333
											1.4722	0.94	0.94	1.16	1.63		0.75	0.34125	0.79	0.76		0.85	0.4				0.335833	0.2275		0.585	0.476667		0.671667	1.0075		0.693333	0.801667		0.78	0.790833		0.790833	0.736667
											1.4994	1.39	1.43	1.39	1.26		0.73	0.3575	0.63	0.37		0.73	0.73				0.270833	0.195		0.693333	0.281667		0.9425	0.823333		0.769167	0.6825		0.606667	0.65		0.39	0.3575
											1.3464	1.33	1.48	1.51	1.65		0.61	0.325	0.64	0.61		1.09	1.02				0.541667	0.574167		0.0758333	0.3575		0.920833	0.845		0.6175	0.595833		0.606667	0.6825		0.660833	0.563333
											1.1458	0.95	1.05	1.45	1.27		0.75	1.06708	0.4	0.35		0.91	1.33				0.8775	1.17		1.06167	0.834167		1.60333	1.05083		0.639167	0.866667		0.151667	0.639167		0.26	0.444167
											1.258	1.02	0.71	1.09	1.59		0.81	0.720417	0.47	0.24		1.05	0.53				1.3325	1.08333		0.996667	1.15917		0.866667	0.834167		0.8775	0.7475		0.411667	0.52		0.205833	0.270833
											1.0948	1.12	0.99	1.06	1.17		0.33	0.530833	0.72	0.98		0.77	0.84				0.964167	0.964167		0.801667	1.27833		1.1375	1.24583		0.270833	0.379167		0.704167	0.725833		0.9425	1.0075
											0.969	1.41	1.17	0.88	0.83		0.48	0.6175	0.84	0.83		1.01	0.63				0.270833	0.379167		1.37583	0.78		1.41917	1.18083		0.509167	0.455		0.7475	0.931667		0.541667	1.12667
											1.2512	0.87	1.37	0.6	1.27		0.51	0.590417	0.84	0.75		0.79	1.04				0.39	0.346667		0.563333	0.725833		0.563333	0.5525		0.455	0.563333		0.845	0.834167		0.433333	1.06167
											1.7068	1.43	0.9	0.88	1.08		0.53	0.482083	0.97	0.53		0.97	0.97				0.541667	0.78		0.541667	0.704167		1.27833	1.40833		0.465833	0.585		1.18083	0.758333		0.52	0.541667
											1.2002	1.26	1.06	1.42	1.35		1.03	0.655417	0.79	0.56		0.92	0.55				0.498333	0.628333		1.3	0.845		1.43	0.7475		0.8775	1.18083		0.964167	0.6175		0.541667	0.585
											1.2002	1.3	1.09	0.84	1.13		0.47	0.514583	0.96	0.56		0.9	0.46				0.65	0.660833		0.823333	0.465833		0.9425	0.985833		0.433333	0.498333		1.12667	0.801667		0.693333	0.433333
											1.2546	1.56	1.28	1.01	1.29		1.06	0.368333	0.48	0.66		0.97	0.7				0.249167	0.541667		0.444167	0.411667		1.5925	1.38667		1.14833	0.964167		0.65	0.303333		0.606667	0.715
											1.2172	1.24	1.21	0.86	1.72		1.01	0.379167	0.64	0.7		0.92	0.67				0.411667	0.39		0.758333	0.736667		0.888333	0.704167		0.9425	1.0725		0.595833	0.693333		0.6825	0.715
											1.1594	1.42	1.47	1.34	1.43		0.35	1.42458	1.09	0.92		1.24	0.75				0.866667	0.801667		0.2275	0.335833		0.4225	0.595833		0.2925	0.411667		0.823333	1.365		0.823333	1.0075
											1.19	1.06	1.24	1.43	1.1		0.12	1.0075	0.54	0.74		0.6	1.17				1.3	0.8775		0.52	0.368333		1.44083	1.35417		0.151667	0.0866667		0.660833	0.411667		0.693333	0.790833
											1.2376	1.35	0.83	1.71	1.26		0.34	0.476667	0.66	0.9		0.57	0.74				0.4875	0.6175		0.6175	0.65		0.639167	0.52		0.173333	0.498333		0.8125	0.498333		0.790833	1.01833
											0.9214	1.25	0.96	1.15	1.15		0.69	1.13208	0.59	0.7		0.53	0.63				0.6825	0.845		0.52	0.628333		0.931667	0.855833		0.660833	0.715		0.693333	0.4875		0.7475	0.660833
											1.1118	1.19	0.95	1.27	1.35		0.86	0.996667	0.64	0.76		0.43	0.98				0.78	0.660833		1.09417	0.574167		0.823333	0.91		0.888333	0.834167		0.704167	0.585		0.769167	0.7475
											0.7888	1.21	1.29	1.25	1.58		1.02	0.644583	0.53	0.48		0.56	1.21				0.314167	0.595833		1.40833	0.769167		1.09417	0.964167		1.19167	0.855833		0.4875	0.563333		0.411667	0.541667
											1.0608	1.09	1.53	1.36	0.99		0.67	0.725833	0.7	0.66		0.48	1.26				0.574167	0.704167		0.801667	0.975		0.693333	0.455		0.671667	0.660833		0.758333	0.65		0.660833	0.660833
											1.2308	0.99	1.37	1.55	1.37		0.5	0.947917	0.74	0.83		1.78	1.2				0.964167	0.8775		0.660833	0.888333		1.70083	1.19167		0.4875	0.509167		0.834167	0.639167		0.758333	0.899167
											1.5096	1.06	1.13	1.22	1.15		0.32	0.34125	0.63	0.99		0.5	0.92				0.574167	0.4225		0.8125	1.3		1.28917	1.57083		0.270833	0.368333		0.78	0.4875		1.11583	0.855833
											0.9996	0.97	1.63	1.06	1.77		0.7	0.769167	0.61	0.62		0.47	1.03				0.541667	0.498333		0.314167	0.39		1.21333	1.19167		0.758333	0.65		0.715	0.509167		0.530833	0.715
											1.2682	0.9	0.79	0.79	1.19		0.58	0.644583	0.68	1.21		0.8	0.64				0.628333	0.595833		0.5525	0.574167		1.15917	0.715		0.433333	0.725833		0.671667	0.6825		1.12667	1.3
											1.3328	1.04	1.31	1.47	1.34		0.82	0.40625	0.44	0.64		0.85	0.31				0.335833	0.476667		0.790833	0.931667		0.866667	0.704167		0.953333	0.693333		0.639167	0.249167		0.574167	0.704167
											1.0812	1.24	0.91	1.25	1.75		1.02	0.43875	0.59	1.31		0.44	0.7				0.4875	0.639167		0.8125	1.04		1.05083	0.541667		1.19167	0.855833		0.595833	0.585		1.3325	1.28917
											0.884	1.21	0.88	1.34	1.41		0.86	0.325	0.22	0.62		0.53	0.72				1.12667	0.899167		0.476667	0.433333		0.975	0.899167		0.964167	0.758333		0.238333	0.195		0.52	0.715
											1.2478	1.19	1.38	1.37	1.28		0.76	0.742083	0.55	0.85		0.72	0.33				0.660833	0.563333		0.2925	0.444167		1.27833	1.06167		0.725833	0.790833		0.444167	0.65		1.05083	0.65
											1.8462	1.24	1.32	0.98	0.96		0.77	0.8775	0.4	0.44		0.79	0.89				1.05083	0.996667		0.195	0.411667		0.715	1.0725		0.8775	0.660833		0.216667	0.585		0.444167	0.444167
											1.53	0.95	0.86	1.35	1.55		0.9	0.40625	0.85	0.44		1.3	0.44				0.563333	1.1375		0.0758333	0.119167		1.56	1.60333		0.985833	0.823333		0.91	0.790833		0.4875	0.400833
											1.6524	1.62	1.12	1.15	0.64		0.24	0.655417	0.55	0.75		0.83	0.53				0.801667	0.78		1.27833	1.17		0.769167	0.736667		0.216667	0.26		0.595833	0.509167		0.736667	0.758333
											1.0506	1.38	1.63	0.69	1.16		0.16	1.07792	0.64	1.25		0.71	1.05				0.2925	0.335833		0.964167	0.855833		1.57083	1.5275		0.151667	0.1625		0.5525	0.725833		1.3325	1.15917
											1.751	1.51	0.93	0.74	1.15		0.94	0.655417	0.47	0.68		1.13	0.61				1.06167	0.801667		0.931667	1.235		0.606667	1.7225		1.0075	0.8775		0.498333	0.444167		0.790833	0.563333
											1.1594	1.06	1.05	1.46	1.05		0.73	0.238333	0.45	0.62		1.05	1.11				0.325	0.39		1.67917	0.693333		1.99333	1.69		0.65	0.801667		0.509167	0.39		0.5525	0.6825
											1.1152	1.54	1.07	0.96	1.68		0.62	0.427917	1.06	0.6		0.75	1.22				0.335833	0.4875		1.77667	0.823333		0.368333	0.530833		0.52	0.715		0.931667	1.19167		0.65	0.5525
											0.9588	1.34	1.07	1.3	1.54		1.07	0.736667	1.09	0.73		0.66	1.15				0.335833	0.303333		1.04	0.9425		0.465833	0.660833		1.1375	0.996667		0.996667	1.18083		0.845	0.6175
											1.6796	1.47	1.4	1.59	1.33		0.58	0.985833	0.53	0.76		0.66	1.15				0.270833	0.530833		0.6175	0.639167		0.39	0.725833		0.606667	0.5525		0.52	0.530833		0.866667	0.660833
											0.6698	1.56	1.04	0.49	1.56		0.66	0.60125	1.18	0.86		0.73	0.39				0.4875	0.3575		0.400833	0.368333		0.498333	0.509167		0.639167	0.671667		1.32167	1.04		0.953333	0.769167
											1.0846	0.96	0.85	1.18	1.54		0.97	0.433333	0.25	1.19		0.87	0.86				0.455	0.444167		1.18083	0.953333		1.21333	1.09417		0.931667	1.0075		0.2275	0.281667		1.01833	1.35417
											1.2002	1.59	1.21	1.16	1.39		0.68	0.63375	0.25	1.07		0.85	0.72				0.4225	0.465833		0.975	0.585		1.8525	1.5925		0.790833	0.563333		0.216667	0.281667		1.3	0.845
											1.105	1.49	1.17	1.35	1.38		0.56	0.303333	0.63	0.72		0.71	0.66				1.06167	0.899167		0.509167	0.7475		1.1375	1.3325		0.725833	0.39		0.8775	0.39		0.725833	0.704167
											1.1968	1.26	1.55	0.9	1.21		0.83	0.63375	0.53	0.63		0.25	0.98				0.52	0.660833		1.1375	0.736667		0.866667	1.0075		1.09417	0.574167		0.541667	0.509167		0.6825	0.574167
											0.8398	1.48	1.46	1.16	1.43		0.44	0.95875	0.73	0.33		0.55	0.6				0.509167	0.693333		0.985833	0.4875		1.0725	0.855833		0.411667	0.465833		0.823333	0.628333		0.3575	0.2925
											1.3294	1.32	1.47	1.23	1.52		1.03	0.888333	0.5	0.54		0.95	0.76				0.736667	0.660833		0.606667	0.725833		1.3	0.78		1.15917	0.91		0.563333	0.444167		0.509167	0.574167
											1.0914	1.83	1.12	1.74	1.07		0.5	1.08333	0.57	0.6		0.67	1.13				0.671667	0.6825		0.8775	0.195		1.2025	1.38667		0.6175	0.379167		0.671667	0.465833		0.6175	0.585
											0.9656	1.39	1.08	1.22	0.88		1.02	0.53625	0.65	0.83		0.77	0.87				0.303333	0.379167		0.563333	0.281667		0.693333	0.985833		1.09417	0.953333		0.693333	0.606667		0.671667	0.985833
											0.8602	1.41	1.15	1.34	0.77		0.47	0.325	0.32	0.85		1.01	0.78				0.6825	0.585		0.769167	0.704167		0.769167	0.975		0.444167	0.498333		0.249167	0.39		0.920833	0.769167
											1.2988	1.07	1.37	1.2	1		0.46	1.05083	0.34	0.95		0.6	1.01				0.704167	0.931667		0.693333	0.530833		0.39	0.606667		0.433333	0.4875		0.281667	0.39		1.1696	0.7208
											0.8024	1.17	1.38	1.56	1.09		0.68	1.08875	0.63	0.76		1.37	0.74				0.693333	0.498333		0.769167	0.585		0.606667	0.314167		0.5525	0.801667		0.541667	0.725833		0.8704	0.6528
											0.8092	0.93	1.29	1.03	1.28		0.81	0.557917	0.65	0.7		0.95	0.75				0.498333	0.6825		0.693333	0.541667		1.02917	0.899167		0.790833	0.834167		0.78	0.52		0.7548	0.6392
											1.1356	0.87	0.95	1.41	1.55		0.73	0.823333	0.81	0.57		0.55	0.46				0.6825	0.823333		0.606667	0.790833		0.823333	1.02917		0.6175	0.845		0.736667	0.8775		0.5576	0.5916
											1.6286	1.4	1.01	1.05	1.23		0.83	1.11583	0.57	1.01		0.4	0.25				0.920833	0.801667		1.25667	1.3		1.14833	1.11583		0.920833	0.7475		0.52	0.6175		0.8364	1.19
											1.3566	1.54	1.62	1.86	1.36		0.82	0.904583	0.61	0.77		0.64	0.23				1.1375	0.866667		1.35417	1.53833		1.48417	1.25667		0.628333	1.0075		0.715	0.509167		0.9316	0.6052
											1.2138	0.89	1.18	0.8	1.7		0.82	0.644583	1.1	0.77		0.68	0.7				0.660833	0.964167		1.34333	0.78		0.964167	1.40833		0.639167	1.0075		0.964167	1.235		0.748	0.7956
											1.0132	1.44	1.13	1.37	1.26		0.8	0.411667	0.89	0.8		0.63	1.33				0.628333	0.985833		0.78	0.790833		0.5525	0.78		0.855833	0.736667		1.0075	0.78		0.646	0.9588
											1.819	0.98	1.05	1.5	1.3		0.83	0.590417	0.44	0.72		0.51	0.83				0.530833	0.6825		0.433333	0.325		1.25667	1.37583		0.855833	0.801667		0.400833	0.4875		0.6324	0.8024
											1.5096	0.94	1.14	1.59	1.41		0.9	0.644583	0.76	1.02		0.69	1.29				0.866667	1.235		0.5525	0.4875		1.12667	1.58167		0.8125	0.985833		0.758333	0.758333		0.9792	1.0676
											1.0812	1.31	0.69	1	1.53		0.68	0.769167	0.48	0.86		1.01	0.88				0.595833	0.790833		0.455	0.693333		1.24583	1.365		0.845	0.52		0.541667	0.4225		0.7412	0.9724
											1.2376	1.37	1.26	1.46	1.3		0.73	0.492917	0.86	0.73		0.93	0.79				0.6175	1.25667		0.249167	0.238333		1.31083	1.51667		0.736667	0.715		1.05083	0.671667		0.5168	0.9384
											0.7786	1.12	1.33	0.87	1.45		0.55	0.774583	0.55	0.7		1.02	0.83				0.660833	0.715		1.235	0.704167		0.4875	1.32167		0.530833	0.563333		0.563333	0.530833		0.714	0.6868
											0.9622	1.04	1.52	1.5	1.49		0.56	0.5525	0.53	0.84		1.07	1.01				0.563333	1.17		0.8775	0.953333		0.639167	0.866667		0.400833	0.715		0.628333	0.433333		0.7548	0.918
											1.0302	1.3	1.15	1.15	1.4		0.91	0.590417	0.66	0.67		1.18	1.05				0.920833	0.801667		1.235	1.0725		0.78	1.2025		0.985833	0.834167		0.8775	0.433333		0.4012	0.9452
											0.8568	1.37	0.86	1.64	1.18		0.47	1.47333	1.47	0.74		1.08	1.06				0.671667	0.8775		1.44083	0.671667		1.21333	1.74417		0.400833	0.541667		1.3975	1.53833		0.646	0.8364
											0.9418	1.17	1.7	1.08	1.14		0.46	0.384583	0.28	0.58		0.9	0.43				0.715	0.530833		0.845	0.823333		0.7475	0.6825		0.52	0.400833		0.249167	0.303333		0.4964	0.6732
											1.479	1.2	0.72	1.64	1.14		0.8	0.530833	0.44	0.84		0.79	0.89				0.693333	0.6175		1.02917	1.11583		0.931667	0.964167		0.790833	0.801667		0.52	0.3575		0.7752	0.8976
											1.4008	1.42	1.18	1.46	1.38		0.59	0.43875	0.46	0.65		1.16	0.55				0.866667	0.7475		1.755	1.25667		1.17	1.625		0.530833	0.639167		0.530833	0.39		0.6324	0.6596
											1.6388	1.14	1.62	1.25	1.15		0.59	0.476667	0.61	0.65		0.99	1.24				0.455	0.574167		0.78	1.67917		1.27833	0.888333		0.660833	0.52		0.606667	0.606667		0.6596	0.6324
											1.3566	1.5	1.58	0.69	1.12		0.67	0.687917	0.65	0.65		0.61	0.64				0.281667	0.2925		1.76583	1.35417		1.21333	0.888333		0.693333	0.65		0.7475	0.5525		0.6936	0.6052
											1.1322	1.56	1.23	1.28	1.49		0.66	0.56875	0.48	0.86		1.06	0.59				0.790833	0.790833		1.45167	1.3975		0.769167	1.11583		0.5525	0.758333		0.465833	0.498333		0.8432	0.8704
											1.4688	1.25	0.93	0.85	1.32		0.36	0.774583	0.86	0.61		0.63	1.34				0.39	0.693333		0.996667	1.38667		0.975	1.17		0.3575	0.3575		0.725833	0.985833		0.5644	0.6596
											1.2308	0.55	1.32	1.35	1.22		0.35	0.4875	0.72	0.53		0.66	0.53				0.379167	0.509167		1.06167	0.628333		0.9425	1.04		0.4225	0.281667		0.769167	0.660833		0.4964	0.5644
											1.0608	0.48	1.37	1.42	1.45		0.8	0.50375	0.75	0.42		0.61	0.56				0.4875	0.606667		1.61417	1.51667		0.444167	0.433333		0.888333	0.715		0.736667	0.769167		0.7344	0.1088
											0.7412	0.8	1.58	1.55	1.54		0.85	0.5525	0.49	0.65		0.74	0.64				0.845	0.639167		1.2025	0.899167		0.6825	0.6825		0.899167	0.801667		0.509167	0.465833		0.6188	0.6868
											1.3328	1.51	1.53	1.19	1.47		0.85	0.612083	0.5	0.89		0.62	0.64				0.509167	0.639167		1.105	1.05083		0.325	0.1625		1.05083	0.639167		0.400833	0.595833		0.8228	0.952
											0.8772	0.87	1.52	1.11	0.9		0.46	0.281667	0.69	0.9		1.39	0.98				0.8125	1.02917		0.758333	0.736667		0.140833	0.4225		0.52	0.400833		0.6825	0.704167		0.8092	0.9996
											1.2784	1.36	0.78	1.07	0.8		0.32	0.265417	0.78	0.52		0.99	0.61				0.931667	0.899167		0.5525	0.628333		1.5925	1.43		0.379167	0.26		1.17	0.39		0.5032	0.544
											1.0914	1.56	1.1	1.34	1.46		0.6	0.975	0.54	0.85		0.83	1.01				0.26	0.379167		1.54917	1.17		1.06167	0.975		0.671667	0.52		0.606667	0.465833		0.8636	0.8296
											0.8806	1.38	1.45	1.16	1.08		0.67	0.882917	0.74	0.88		0.59	1.42				0.368333	0.52		1.38667	1.25667		0.920833	0.975		0.335833	1.0075		0.8775	0.606667		0.7684	0.9928
											0.5678	1.51	1.03	0.88	1.5		0.44	0.801667	0.73	0.68		0.5	0.62				0.509167	0.7475		1.63583	1.51667		0.8775	0.834167		0.585	0.303333		0.671667	0.790833		0.7684	0.5916
											1.1492	1.74	1.61	1.35	1.44		0.41	0.622917	0.42	0.52		0.66	0.91				0.455	0.498333		1.86333	1.21333		0.9425	0.996667		0.498333	0.314167		0.476667	0.368333		0.544	0.4964
											0.714	1.09	0.95	0.69	1.2		0.86	0.4875	0.81	0.63		0.92	0.82				0.953333	0.78		0.433333	0.270833		1.0075	1.06167		0.8775	0.834167		0.7475	0.866667		0.6052	0.6528
											1.3634	0.95	1.01	1.63	1.13		0.52	0.444167	0.34	0.59		0.79	0.55				0.823333	0.6825		0.725833	0.845		1.24583	1.3325		0.628333	0.411667		0.39	0.2925		0.5712	0.6052
											0.884	1.25	1.89	1.81	1.56		1.33	0.476667	0.36	0.6		0.99	1.18				0.444167	0.411667		0.6175	0.498333		1.40833	1.3975		1.56	1.105		0.379167	0.346667		0.6188	0.5848
											1.0132	1.84	0.91	1.21	1.52		0.59	1.11042	0.68	0.84		0.69	1.33				1.24583	1.3975		0.411667	0.606667		1.105	0.758333		0.585	0.595833		0.465833	0.888333		0.8636	0.8092
											1.0574	1.25	1.26	1.06	1.9		0.38	0.287083	0.74	0.84		0.81	1.68				1.56	1.28917		0.368333	0.444167		0.790833	0.704167		0.400833	0.3575		0.758333	0.725833		0.7412	0.9452
											0.9146	1.03	1.53	0.98	1.32		0.87	0.433333	0.83	0.72		1.46	2.26				0.790833	0.931667		0.5525	0.368333		0.866667	1.6575		0.801667	0.931667		0.693333	0.975		0.7548	0.6868
											0.9418	1.33	1.37	1.29	1.77		0.95	0.758333	0.76	0.78		1.15	0.77				0.866667	0.888333		0.498333	0.26		0.715	0.801667		1.0725	0.834167		0.6825	0.834167		0.8228	0.7276
											1.377	1.6	1.01	1.26	1.02		0.77	0.899167	1.11	0.76		0.2	0.42				1.70083	0.769167		0.465833	0.465833		0.704167	0.5525		0.78	0.758333		1.27833	0.9425		0.6732	0.85
											1.2138	1.39	1.4	1.36	1.67		0.67	0.362917	0.57	0.69		0.51	1.43				1.14833	1.04		0.769167	0.574167		1.105	1.19167		0.704167	0.628333		0.530833	0.6175		0.7956	0.578
											1.2954	1.4	1.29	1.17	1.37		1.46	0.455	0.64	0.69		0.4	1.51				0.7475	1.05083		1.105	1.2675		1.27833	2.28583		1.54917	1.365		0.628333	0.65		0.7548	0.6324
											1.1764	1.14	1.57	1.03	1.74		0.66	0.931667	0.8	1.01		0.68	1.14				0.834167	0.985833		1.5925	0.6825		1.34333	1.44083		0.715	0.595833		1.01833	0.574167		0.9112	1.1084
											1.462	1.22	0.84	1.14	1.26		0.69	0.769167	0.56	0.57		1.09	0.85				0.455	0.639167		0.834167	0.715		1.22417	1.01833		0.671667	0.704167		0.606667	0.52		0.6324	0.51
											0.8534	1.33	1.27	1.81	1.45		1.38	0.56875	0.61	0.66		1.41	0.69				0.693333	0.834167		0.899167	0.628333		1.71167	1.79833		1.495	1.25667		0.595833	0.6175		0.6324	0.68
											1.326	1.65	0.81	1.26	1.4		1.17	0.6175	0.73	0.71		0.92	0.79				0.476667	0.715		0.769167	0.6825		0.888333	1.235		1.15917	1.18083		0.790833	0.660833		0.7276	0.7004
											2.0162	1.08	1.22	1.24	1.55		0.54	0.850417	0.82	0.94		1.21	0.8				1.28917	1.365		0.541667	1.02917		0.985833	0.855833		0.52	0.563333		0.845	0.790833		0.9044	0.9724
											1.1186	0.99	1.02	1.42	1.13		0.51	0.30875	0.37	0.89		1.06	1.04				0.888333	0.888333		2.3075	1.25667		1.28917	0.953333		0.639167	0.39		0.465833	0.281667		0.9452	0.8364
											0.9112	1.86	1.17	1.25	1.38		0.48	0.590417	0.78	0.85		0.85	0.75				0.834167	1.02917		1.755	0.78		0.660833	1.02917		0.4875	0.476667		0.920833	0.639167		0.6596	1.0404
											1.2546	0.91	1.58	1.12	1.36		0.44	0.947917	0.44	0.62		1.07	0.81				1.11583	0.866667		1.57083	1.32167		0.823333	0.65		0.335833	0.5525		0.379167	0.509167		0.578	0.6664
											0.7004	1.18	2.27	0.94	1.37		0.67	0.314167	0.67	0.52		0.91	0.63				1.48417	0.845		1.99333	0.931667		0.585	0.606667		0.671667	0.660833		0.704167	0.639167		0.51	0.5372
											1.2444	1.47	1.23	1.5	1.31		1.13	0.6825	0.69	0.49		0.62	0.48				0.715	0.595833		2.23167	1.365		0.725833	0.671667		1.08333	1.18083		0.899167	0.476667		0.51	0.476
											1.1798	1.81	0.86	0.81	1.21		0.53	0.417083	0.51	0.44		0.67	0.63				0.931667	0.693333		1.63583	1.01833		0.996667	0.964167		0.444167	0.6175		0.574167	0.455		0.3332	0.5372
											1.496	1.49	0.95	1.17	0.93			0.742083	0.83	0.44		1	0.48				0.715	1.01833		0.8125	0.606667		0.52	1.2675					0.801667	0.855833		0.4012	0.4828
											1.3974	1	1.16	1.2	1.08			0.5525	0.69	0.39		0.93	0.85				0.335833	0.5525		0.9425	0.368333		1.01833	1.01833					0.725833	0.660833		0.3536	0.4284
											1.6694	0.89		1.5	1.14			0.411667	0.82	0.33		0.94	1.05				0.920833	0.801667		1.57083	0.823333		0.693333	0.7475					0.845	0.790833		0.3264	0.3264
											1.6796	1.19		1.32	1.4			0.752917		0.59		0.72	0.62				0.476667	0.563333		0.834167	0.996667		1.01833	1.09417								0.646	0.5372
											1.3464	1.43		1.43	1.56			0.43875		0.61		0.74	0.45				1.28917	1.32167		0.758333	1.2025		1.14833	0.888333								0.5032	0.714
											1.3702	1.53		1.17	0.95			0.574167		0.61		0.66	0.48				0.693333	0.639167		1.50583	0.628333		0.4875	0.476667								0.6256	0.5984
											1.1968	0.8		1.09	1.64			0.4875		0.69		1.07	0.64				0.801667	0.8125		1.60333	1.09417		1.50583	1.18083								0.6528	0.7344
											1.003	1.08		0.97	1.18			0.482083		0.5		1.26	1.07				0.91	0.671667		1.27833	1.08333		0.996667	1.05083								0.6052	0.3944
											1.2138	1.06		1.41	1.31			0.27625		0.89		1.2	0.73				1.18083	1.06167		1.0075	0.985833		1.71167	1.3								0.9656	0.8228
											0.765	1.29		1	1.66			0.725833		0.4		0.79	0.89				0.660833	0.476667		1.15917	0.498333		1.99333	2.1775								0.4012	0.4012
											1.1968	1.09		1.41	1.84			0.563333		0.63		0.98	0.46				0.585	0.4875		0.563333	0.509167		1.2675	1.08333								0.68	0.5848
											1.4518	1.65		1.81	1.65			1.105		1.08		0.91	0.88				0.606667	0.6825		0.660833	0.823333		1.69	1.495								1.2716	0.8976
											1.3566	1.61		1.2	1.02			0.509167		1.57		0.55	0.47				0.65	0.964167		0.8125	1.22417											1.0336	2.1012
											1.7578	1.62		1.17	1.21			1.02375		0.86		1.06	0.5				1.01833	0.78		0.715	0.758333											0.8228	0.8976
											1.0846	1.11		0.97	1.56			1.1375		0.79		1.02	0.87				0.585	1.14833		0.8125	0.368333											0.9112	0.6664
											1.3804	1.18		1.41	1.23			0.606667		0.83		0.98	0.67				1.89583	2.08		0.888333	0.9425											0.8364	0.8296
											0.8126	0.73		1.22	1.08			0.866667		0.85		0.85	0.57				0.455	0.465833		1.2025	1.44083											0.7684	0.9384
											1.4586	0.7		1.01	1.03			1.60875		0.56		0.99	0.99				0.91	0.758333		1.38667	1.05083											0.578	0.544
											0.8738	1.72		1.07	1.55			0.595833		0.46		0.88	0.76				0.6825	0.639167		0.65	0.790833											0.4624	0.4556
											1.5198	1.13		0.88	1.08			0.92625		0.65		1.26	0.61				1.12667	1.09417		1.48417	1.18083											0.7344	0.5644
											1.0846	1.25		1.53	1.43			1.16458		0.79		0.57	0.7				1.09417	0.823333		0.628333	0.866667											0.8024	0.7752
											1.2886	0.77		1.32	1.22			0.687917		0.81		0.79	1.2				0.606667	0.455		0.205833	0.368333											0.7956	0.8296
											0.5644	0.79		1.25	1.58			0.975		0.66		0.9	1.4				0.585	0.8775		0.769167	0.4875											0.5984	0.714
											1.088	1.65		1.13				0.585		0.67		0.61	0.98				0.335833	0.693333		0.725833	0.866667											0.6188	0.714
											1.1254	1.65		1.18				0.91		0.48		0.72	0.95				0.476667	0.845		0.65	0.325											0.5304	0.4352
											0.8806	1.14		1.55				0.498333		0.65		0.68	0.62				0.91	0.996667		0.953333	0.920833											0.5508	0.7548
											1.3158	0.83		1.25				0.687917		0.63		1.29	0.9				0.715	0.845		0.639167	0.78											0.612	0.6392
											1.0676			1.42				0.720417		0.64		0.35	1.16				0.790833	0.78		1.25667	1.41917											0.5576	0.7208
											1.2342			1.13				0.4225		0.79			0.6				0.736667	0.563333		0.6825	0.6825											0.6664	0.918
											1.1526			1.1				0.249167		0.46			0.56				0.574167	0.920833		0.2275	0.335833											0.578	0.3468
											1.0744			1.15				0.303333		0.63			0.89				1.43	0.476667		0.530833	0.411667											0.6868	0.578
											0.8704			1.4				0.817917		0.57			0.86				0.866667	0.899167		0.639167	0.639167											0.4148	0.7208
											0.8058			1.22				0.91		0.46			1.13				0.920833	1.12667		0.671667	0.465833											0.4352	0.4828
											1.0064			1.02				0.920833		1.08			0.91				1.2025	0.823333		0.801667	0.335833											1.2784	0.884
											1.3294			1.43				0.639167		0.95			0.77				1.41917	0.953333		0.606667	0.368333											0.8568	1.0404
											1.3668			1.17				0.460417		0.73			0.51				0.530833	0.6175		1.38667	1.35417											0.8704	0.5848
											1.19			1.46				0.43875		0.42			0.41				0.8125	0.628333		0.270833	0.3575											0.4148	0.4216
											0.7548			1.46				0.628333		0.24			0.94				0.639167	0.823333		1.58167	1.18083											0.3196	0.17
											1.309			1.07				0.82875		0.27			0.95				0.660833	0.769167		1.3325	1.22417											0.2108	0.3332
											0.6698			1.05				0.801667		1.02			0.79				0.801667	0.790833		0.725833	0.899167											1.1152	0.9248
											2.5772			1.13				0.95875		0.63			1.16				0.65	0.834167		0.606667	0.216667											0.5236	0.7276
											1.2512			1.05				0.817917		0.9			0.8				0.606667	0.476667		0.270833	0.455											0.7752	1.02
											1.2444							0.904583		0.44			0.71				0.39	0.6825		0.845	0.541667											0.4012	0.4828
											1.1594							0.79625		0.86			0.73				0.541667	0.4875		0.758333	0.769167											0.6936	1.0268
											1.1152							0.79625		0.66			0.53				0.834167	1.11583		0.639167	0.595833											0.6936	0.6256
											1.8088							0.774583		0.47			0.63				1.3325	0.725833		1.3975	0.3575											0.4692	0.4624
											1.0132							0.69875		0.84			1.01				0.4225	0.498333		0.964167	1.04											0.8024	0.8704
											1.2546							0.4875		0.67			0.63				1.25667	1.22417		0.660833	0.585											0.7004	0.646
											1.2308							0.78		0.93			0.49				1.3975	1.37583		0.660833	0.660833											0.9112	0.952
											1.19							0.752917		0.48			0.28				0.6825	0.6175		0.693333	0.65											0.4692	0.4828
											1.4484							0.476667		0.36			0.15				0.585	0.845		0.866667	0.595833											0.408	0.3128
											1.1866							0.725833		0.53			0.65				0.498333	0.4225		1.02917	1.01833											0.612	0.442
											1.071							0.411667		0.57			1.18				0.4225	0.6825		0.465833	0.6175											0.5984	0.5508
											1.0472							1.01292		0.3			1.08				1.5925	1.43		0.628333	0.5525											0.3876	0.204
											1.3634							0.3575		0.53			0.5				0.845	0.953333		0.249167	0.151667											0.5576	0.5032
											1.4654							0.8125		0.6			0.51				0.509167	0.314167		0.433333	0.368333											0.612	0.578
											1.343							0.465833		0.75			0.83				0.574167	0.5525		0.249167	0.2275											0.7616	0.748
											1.1764							0.40625		0.38			0.57				0.6825	0.855833		0.26	0.444167											0.4148	0.3536
											1.5232							0.612083		0.48			0.57				0.899167	1.11583		0.6175	0.693333											0.5712	0.3808
											1.4144							0.95875		0.46			0.68				0.91	0.769167		0.866667	0.91											0.5236	0.3876
											1.717							1.32708		0.6			0.83				0.660833	0.715		0.899167	0.595833											0.5576	0.6392
											1.1322							0.622917		0.67			0.9				0.715	0.736667		1.08333	0.628333											0.8976	0.442
											1.0064							1.04		0.66			0.61				1.2025	1.0075		0.888333	0.790833											0.6664	0.6596
											1.3158							0.362917		0.49			0.66				1.1375	1.02917		0.606667	0.52											0.4488	0.5236
											1.1084							0.579583		0.67			0.44				1.15917	1.28917		0.899167	0.628333											0.68	0.6664
											0.935							0.509167		0.72			0.86				0.769167	0.899167		0.8775	0.346667											0.6392	0.8024
											1.377									0.69			1.13				0.8775	0.920833		0.975	0.660833											0.5712	0.8024
											0.7922									0.8			0.5				1.43	1.28917		0.693333	0.888333											0.8024	0.8024
											1.0982									0.47			0.92				0.639167	0.52		0.498333	0.530833											0.4352	0.4964
											1.36									0.49			0.59				0.509167	0.65		0.91	0.845											0.4556	0.5304
											1.2036									1.12			1.01				0.639167	0.671667		0.52	0.530833											1.1424	1.1016
											1.3532									0.71			0.75				0.433333	0.509167		0.964167	0.6825											0.816	0.612
											1.309									0.77			1.29				0.866667	0.964167		0.498333	0.693333											0.8024	0.7412
											1.1152									0.65			0.58				0.91	0.985833		1.365	1.11583											0.6732	0.6256
											1.156									0.75			0.39				0.498333	0.541667		0.400833	0.541667											0.6596	0.85
											1.0812									0.88			0.77				0.855833	0.6825		1.12667	0.9425											0.9112	0.8568
											1.0098									0.68			0.89				0.6825	0.639167		0.303333	0.400833											0.7412	0.6188
											1.2376									0.9			1.04				0.585	0.476667		0.530833	0.628333											1.0948	0.7072
											1.4484									0.8			0.94				0.444167	0.455		1.44083	0.628333											0.8976	0.6936
											1.0166									0.96			1.12				0.671667	0.639167		0.953333	1.2675											1.3056	0.6188
											1.4076									0.68			1.08				0.4875	0.769167		0.595833	0.823333											0.6528	0.7004
											1.2138									0.79			0.88				0.6175	0.7475		0.444167	0.379167											0.8908	0.6868
											1.4314									0.83			0.55				0.314167	0.270833		0.639167	0.433333											1.1152	0.5372
											1.0132									0.83			0.44				0.8125	0.530833		0.530833	0.2925											0.8296	0.8364
											1.2614									0.34			0.47				0.6825	0.574167		0.9425	0.465833											0.442	0.238
											1.173									0.61			1.21				0.769167	0.931667		0.769167	0.715											0.578	0.6324
											0.9248									0.42			0.9				0.606667	0.660833		1.0725	0.790833											0.4896	0.3536
											1.1016												0.93				0.433333	0.530833		0.465833	0.660833
																							0.89				0.704167	0.530833		0.855833	0.65
																							1.33				0.2275	0.509167		0.758333	0.52
																							0.62				0.715	0.9425		1.0075	0.8125
																							0.46				0.639167	0.6825		0.660833	0.736667
																							0.63				0.671667	0.725833		0.866667	0.400833
																							0.66				0.530833	0.465833		0.4875	0.184167
																							0.75				0.4875	0.346667		0.9425	0.866667
																							1.05				0.498333	0.444167		0.866667	0.78
																							0.64				0.303333	0.346667		1.97167	0.920833
																							0.8				0.335833	0.476667		0.65	1.105
																							0.43				0.6175	0.6825		0.8125	0.78
																							0.57				0.953333	1.05083		0.725833	0.3575
																							1.48				0.400833	0.400833		0.920833	0.91
																							1.48				1.02917	0.920833		1.3325	1.235
																							1				1.37583	1.1375		0.888333	0.866667
																							0.94				1.38667	1.54917		0.736667	0.2925
																							0.94				0.9425	0.823333		0.693333	0.411667
																							0.51				0.78	0.639167		0.693333	0.899167
																							0.98				0.628333	0.693333		0.606667	0.964167
																							0.79				0.563333	0.563333		1.14833	0.91
																							0.99				0.585	0.606667		0.574167	0.769167
																							0.63				0.975	0.693333
																							0.4				0.595833	0.4225
																							0.43				0.498333	0.476667
																							1.21				0.725833	0.704167
																							1.21				0.845	0.671667
																							0.7				1.0075	0.790833
																							0.67				1.0075	0.985833
																							0.77				1.365	1.41917
																							1.15				0.509167	0.563333
																							0.57				0.433333	0.585
																							0.63				1.02917	0.628333
																							0.93				0.346667	0.368333
																							1.08				0.693333	0.715
																							0.79				0.52	0.444167
																							0.9				0.574167	0.444167
																							0.88				0.855833	0.769167
																							0.73				0.498333	0.606667
																							0.75				1.34333	0.953333
																							1.31				1.25667	1.01833
																							0.48				1.04	0.985833
																							0.31				0.444167	0.606667
																							0.99				0.476667	0.65
																							1.03				0.335833	0.2925
																							0.41				1.12667	1.21333
																							1.14				0.758333	1.1375
																							0.42				0.314167	0.2275
																							0.99				0.281667	0.173333
																							0.89				0.563333	0.660833
																							1.78				0.476667	0.985833
																							0.92				0.790833	0.769167
																							0.44				0.736667	0.628333
																							0.5				1.0075	0.845
																							0.95				0.855833	0.931667
																							0.7				0.8775	1.105
																							0.51				0.725833	0.964167
																							1.23				0.476667	0.715
																							1.05				0.7475	0.8775
																							0.91				0.6825	0.639167
																							0.93				0.400833	0.5525
																							0.96				0.790833	0.639167
																							0.75				0.574167	0.628333
																							1.27				0.585	0.660833
																							0.98				0.8125	0.9425
																							0.89				0.509167	0.628333
																							0.75				1.0725	0.8775
																							1.37				0.606667	0.368333
																							1.03				1.31083	1.12667
																							1.21				0.953333	1.05083
																							0.81				0.368333	0.335833
																							1.22				0.4225	0.509167
																							0.69				0.65	0.78
																							0.44				0.476667	0.693333
																							0.55				1.12667	1.53833
																							0.55				0.563333	0.541667
																							0.76				1.14833	1.7225
																							0.74				0.4875	0.498333
																							0.35				0.769167	0.866667
																							0.53				0.996667	0.715
																							0.57				0.758333	0.444167
																											0.325	0.184167
																											0.78	0.6825
																											0.823333	1.01833
																											0.660833	0.704167
																											0.790833	0.801667
																											0.996667	1.2025
																											0.6175	0.790833
																											0.715	0.7475
																											1.05083	0.964167
																											1.04	1.19167
																											1.60333	1.15917
																											0.715	0.465833
																											0.563333	0.5525
																											0.866667	1.09417
																											0.964167	0.769167
																											1.625	0.736667
																											0.7475	0.563333
																											0.628333	0.736667
																											0.639167	0.725833
																											0.628333	0.888333
																											0.455	0.7475
																											0.975	0.855833
																											1.09417	1.18083
																											0.801667	1.235
																											1.19167	1.14833
																											3.6075	0.39

## Sheet: Figure 6
Fig 6B
	siCtrl			siFANCA			sip21			siFANCA/p21
MRC5 hTERT	27.1	20	28.6	14.3	17.1	24.3	24.3	47.1	32.9	24.3	34.3	20
MRC5 SV40	15.7	18.6	20	32.9	28.6	30	35.7	31.4	27.1	25.7	20	21.4
Fig 6E	HK		Clone 3		Clone 17
	-	+	-	+	-	+
	1	1.19652	1	1.59777	1	1.54319
	1	0.710969	1	1.21287	1	1.46942
	1	0.8	1	1.3	1	1.5

## Sheet: Figure S3
Fig S3B
	WT	Cl3	Cl17
	1	0.480948	0.891416
	1	0.661678	0.747501
	1	0.782188	0.726226

## Sheet: Figure S5
Figure S5A
	Time(h)	HK	FAKO
	0.5	41.6	41.3
	2.5	32.4	29.5
	4.5	24	25.9
	6.5	14.1	20.4
	9.5	3.7	9.6
